# Supplementary material for: Identification and profiling of upland cotton microRNAs at fiber initiation stage under exogenous IAA application
Source: BMC Genomics. 2019 May 28;20:421. doi: 10.1186/s12864-019-5760-8 (PMC6537205; doi:10.1186/s12864-019-5760-8)
Supplement: Supplementary file 2 — Table S2. Names and sequences of the identified known miRNAs in six libraries. (XLSX 10 kb) [file 12864_2019_5760_MOESM2_ESM.xlsx]

## Sheet: Sheet1
	Table S2: Names and sequences of the identified known miRNAs in six libraries.
	Name	Sequence
	ghr-miR156a	UGACAGAAGAGAGUGAGCAC
	ghr-miR156c	UGUCAGAAGAGAGUGAGCAC
	ghr-miR160	UAUGAGGAGCCAUGCAUGUAU
	ghr-miR162a	UCGAUAAACCUCUGCAUCCAG
	ghr-miR164	UGGAGAAGCAGGGCACGUGCA
	ghr-miR166b	UCGGACCAGGCUUCAUUCCCC
	ghr-miR167a	UGAAGCUGCCAGCAUGAUCUA
	ghr-miR169a	UAGCCAAGGAUGACUUGCCUG
	ghr-miR169b	CAGCCAAGGAUGAUUUGCCGG
	ghr-miR172	AGAAUCCUGAUGAUGCUGCAG
	ghr-miR2948-5p	UGUGGGAGAGUUGGGCAAGAAU
	ghr-miR2949a-5p	ACUUUUGAACUGGAUUUGCCGA
	ghr-miR2949a-3p	UGCAAAUCCAGUCAAAAGUUA
	ghr-miR2949b	UCUUUUGAACUGGAUUUGCCGA
	ghr-miR2950	UGGUGUGCAGGGGGUGGAAUA
	ghr-miR3476-5p	UGAACUGGGUUUGUUGGCUGC
	ghr-miR3476-3p	AGCCAACAACAUCAGUUCUAA
	ghr-miR390a	AAGCUCAGGAGGGAUAGCGCC
	ghr-miR393	UCCAAAGGGAUCGCAUUGAUCU
	ghr-miR394b	UUGGCAUUCUGUCCACCUCC
	ghr-miR396a	UUCCACAGCUUUCUUGAACUG
	ghr-miR398	UGUGUUCUCAGGUCACCCCUU
	ghr-miR479	CGUGAUAUUGGUUCGGCUCAUC
	ghr-miR482a	UCUUUCCUACUCCUCCCAUACC
	ghr-miR482b	UCUUGCCUACUCCACCCAUGCC
	ghr-miR7484a	UUUGUAUAUUAGAUCAAAGAGCAA
	ghr-miR7485	AAAGACAUCUUUGAAUUCUUGGAG
	ghr-miR7486a	AAGGAAGCGCUUUGUCCACGUGGA
	ghr-miR7487	AUACUCUUAUAGGACACUUGUUAA
	ghr-miR7488	UUUUGAGUACAGGGGACAAAA
	ghr-miR7490	AGUCUAGAAAACUUCACUGACGGU
	ghr-miR7491	UGGGAUCUUCGAGAGGAUUGAGCC
	ghr-miR7492a	CUAUAGAACAUGAUCUUUAGCGG
	ghr-miR7493	AAUAUUUUAAUAAUUCAAUCGUCA
	ghr-miR7494	AGCUUGUGGACUAGUUUUAACAA
	ghr-miR7495a	UUACUUUAGAUGUCUCCUUCA
	ghr-miR7496a	AUGACCAAAUUGAUAGAAUGUGUA
	ghr-miR7497	ACAUGUGGACUGUCAUAUGGGUU
	ghr-miR7498	AUGGUGACACAUGGUAGUCUCACA
	ghr-miR7499	AUAUAAUUUUCGGUUAAUUCGGUU
	ghr-miR7500	AUCGAGUUAUUCGAGUUAAUCGAG
	ghr-miR7501	AUAUCUGAUUCUGACACGAAAAAA
	ghr-miR7502	UUUUUAACAGUAGAAAUGAAUGAA
	ghr-miR7503	AGAUCGAUGGCUGAACAAGUUAGA
	ghr-miR7504a	UAUGAAACUGUGAUUCCACGUCAU
	ghr-miR7504b	AGGAGGAAAAAUCUGAUUUGUCAU
	ghr-miR7505	UUCAGAAACCAUCCCUUCCUU
	ghr-miR7506	AUGUCUGGGACAUGGCGUUGGCAC
	ghr-miR7507	AAGGUAGUGAAGUAGGCAAUUGGG
	ghr-miR7508	CAAGAAAAGAAGUCGGGAGAG
	ghr-miR7509	UCAAAAGCACUUUUUGACAGCAAU
	ghr-miR7510a	AAGGUCAUGAUCUUUAGCGGCGUU
	ghr-miR7510b	AAGAACAUGAUCUUUAGCGGCGU
	ghr-miR7511	AGAAGUUUUGCAUGUGUAGCUGAG
	ghr-miR7512	UGCUACUUGUAGUUAUGCAUG
	ghr-miR7513	AAUCAGCCAGGAAUCGUUUGA
	ghr-miR7514	AUAAAGUGAUAAGUGAGAUCGUCU
	ghr-miR827a	UUAGAUGACCAUCAACAAACA
