# Supplementary material for: Identification and profiling of upland cotton microRNAs at fiber initiation stage under exogenous IAA application
Source: BMC Genomics. 2019 May 28;20:421. doi: 10.1186/s12864-019-5760-8 (PMC6537205; doi:10.1186/s12864-019-5760-8)
Supplement: Supplementary file 3 — Table S3. Names and sequences of the identified novel miRNAs in six libraries. (XLSX 11 kb) [file 12864_2019_5760_MOESM3_ESM.xlsx]

## Sheet: Sheet1
	Table S3: Names and sequences of the identified novel miRNAs in six libraries.
	Name	Sequence
	ghr-miR1	UCGGACCAGGCUUCAUUCCCG
	ghr-miR2	UUGGACAGAGUAAUCACGGUCG
	ghr-miR3	UCGGACCAGGCUUCAUUCCCA
	ghr-miR4	UAUUGGCCUGGUUCACUCAGA
	ghr-miR5-1	UCUCGGACCAGGCUUCAUUCC
	ghr-miR5-2	UCUCGGACCAGGCUUCAUUCC
	ghr-miR6	UUGGACUGAAGGGAGCUCCUU
	ghr-miR7	UAUACCGUGCCCAUGACUGUAG
	ghr-miR8	AGAAUCUUGAUGAUGCUGCAG
	ghr-miR9	UCGGACUGGAUUUGUUGACAA
	ghr-miR10	UUGGACUGAAGGGAGCUCCC
	ghr-miR11	UUUGUACUUUAGAUGUCUCUC
	ghr-miR12	UGUGUUCUCAGGUCGCCCCUG
	ghr-miR13	UCGGACCAGGCUUCAUUCCU
	ghr-miR14	UUCGGACCAGGCUUCAUUCCC
	ghr-miR15	CGCUAUCUAUCCUGAGUUUCA
	ghr-miR16	GGAAUGUUGUCUGGCUCGAGG
	ghr-miR17	UUCCCAAAACCUCCAAUUCCAA
	ghr-miR18	CUCAAGAAAGCUGUGGGAGA
	ghr-miR19	ACUCUCCCUCAAGGGCUUCUG
	ghr-miR20	UGCAUUUGCACCUGCACCUUC
	ghr-miR21	UUUCUUUAGAGUGUUAUUGUG
	ghr-miR22	UUGACAGAAGAUAGAGAGCAC
	ghr-miR23	AUCGAACUGAGUCGGAUAUAGAUG
	ghr-miR24	UUGUGAUAUUAGUGAGGAACA
	ghr-miR25	ACUCUCUUCCAAAGGCUUUGAG
	ghr-miR26	AUUUCUUAGUAAGUUAUCACGAGU
	ghr-miR27	UGUGAAAAUCAGGCAAUGUUU
	ghr-miR28	AAGAAACAAGAGAAUGGUCUGC
	ghr-miR29	UUUUUCACAAAUAUCACAAUA
	ghr-miR30	UUGUGAUGUUUGUGAGGAACA
	ghr-miR31	CAUGUGCCUUGGCUCUCCAUC
	ghr-miR32	AUCAUGCUAUCCCUUCGGAUU
	ghr-miR33	UCUGUCGCAGGGGAGAUGGCUG
	ghr-miR34	AAGAAGUCGGGAGAGAGUUUU
	ghr-miR35	CGGACCCUCUAACAGUGGAGG
	ghr-miR36	UUUUUCCAUGUCACAAAGAUGC
	ghr-miR37	ACUCUCUUCCAAAGGCUUCAAG
	ghr-miR38	ACCGGUUUAACUGUUAACAUUGUU
	ghr-miR39	UUAGAUUCACGCACAAACUCG
	ghr-miR40	AAAGUACAUGUAGAUUGUCUCGUG
	ghr-miR41	ACGUGGAUUGUCGUGUGAAUGACA
	ghr-miR42	GAUGAUCUCGCAUUGGUACAUGUA
	ghr-miR43	AUCAUGCUAUCCCUUUGGAUU
	ghr-miR44	UAAUCUGCAUCCUGAGGUUUG
	ghr-miR45	UGGGUGCCCAAAGAAGACGGU
	ghr-miR46	UUCACAUGUUGAAUUACUUGGC
	ghr-miR47	UGUCACGUUAGUAUUUUAUGU
	ghr-miR48	GUAGCAUCAUCAAGAUUCACA
	ghr-miR49	UUGAAAAGAAUCCUUCAAACGU
	ghr-miR50	UUUUAGAUUUGGGCUGCCAUG
	ghr-miR51	AGGAUUGUAUAAAACAGUGACGCC
	ghr-miR52	AAGAUCUGUUACCUCUCAAAUGAC
	ghr-miR53	UGUACUUGCUUGGACUCUUG
	ghr-miR54	UUGUUAAAGUAGAAAUAUAAG
	ghr-miR55	UUGGACUGAAGGGAGCUCCU
	ghr-miR56	AUAGGAAUGACGUGGAAUCACAGU
	ghr-miR57	AAAUCGGUCUAGUUCCUUAAAUCU
	ghr-miR58	AGUCAGUCAUGUUAUCAUUUUGUU
	ghr-miR59	CAGCUUGAGAGCGUGACAAUU
	ghr-miR60	UGAAAACGCACCCUGUAGGACGUG
	ghr-miR61	UUCUUCGAAUUGGUUGCUGGU
	ghr-miR62	AAUAUCUCACGUGGGUUAGCUGAU
	ghr-miR63	ACGUCUGUUUGAGUUUUAUAAAGC
	ghr-miR64	UCUUUCCUACUCCUCCCAUUCC
	ghr-miR65	AAUGUGUUCUUUGAUCUAACGUAC
	ghr-miR66	AUCAACGUCGUGAUUAAUUAUCUU
	ghr-miR67	UUGCAGUCGCAGAACUCCGUA
	ghr-miR68	CGCUAUCUAUCCUGAGUU
	ghr-miR69	UGCAUUUGCACCUGCACCUUA
	ghr-miR70	UUAAAUGCGACUGCACUAAGC
	ghr-miR71	UUCAGAGACCAUCCCUUGCUU
	ghr-miR72	ACUCUCCCUCAAGGGCUUCCCC
	ghr-miR73	AAACAAGGUCUGUGGAGAGUUGUC
	ghr-miR74	AUAGGUCGAUUUUAGAGAGAGUGU
	ghr-miR75	UCGGACCAGGCUUCAUUCCCCU
	ghr-miR76	AAUAAUUGAAAAGAGAUCAUGAAU
	ghr-miR77	UGAUAGCCAGGUGAACUCUAU
	ghr-miR78	AAGUGGUACCAUGGUUGUAGGUAA
	ghr-miR79	UUGGACCAGGCUUCAUUCCCC
	ghr-miR80	AUUUUGUCGAGGGUUGGAACUG
	ghr-miR81	AGAACGACUCUCGGCAAU
	ghr-miR82	UUUUUCCAUGUCACAAAGAUGU
	ghr-miR83	AUUACCGAUCGACACUGAACAGGU
