# Supplementary material for: Identification and profiling of upland cotton microRNAs at fiber initiation stage under exogenous IAA application
Source: BMC Genomics. 2019 May 28;20:421. doi: 10.1186/s12864-019-5760-8 (PMC6537205; doi:10.1186/s12864-019-5760-8)
Supplement: Supplementary file 4 — Structures of all the identified novel miRNAs. (ZIP 1005 kb) [file 12864_2019_5760_MOESM4_ESM.zip]

Archive with 85 entries (84 files):
- Additional file 4/
- Additional file 4/ghr-miR1.jpg
- Additional file 4/ghr-miR10.jpg
- Additional file 4/ghr-miR11.jpg
- Additional file 4/ghr-miR12.jpg
- Additional file 4/ghr-miR13.jpg
- Additional file 4/ghr-miR14.jpg
- Additional file 4/ghr-miR15.jpg
- Additional file 4/ghr-miR16.jpg
- Additional file 4/ghr-miR17.jpg
- Additional file 4/ghr-miR18.jpg
- Additional file 4/ghr-miR19.jpg
- Additional file 4/ghr-miR2.jpg
- Additional file 4/ghr-miR20.jpg
- Additional file 4/ghr-miR21.jpg
- Additional file 4/ghr-miR22.jpg
- Additional file 4/ghr-miR23.jpg
- Additional file 4/ghr-miR24.jpg
- Additional file 4/ghr-miR25.jpg
- Additional file 4/ghr-miR26.jpg
- Additional file 4/ghr-miR27.jpg
- Additional file 4/ghr-miR28.jpg
- Additional file 4/ghr-miR29.jpg
- Additional file 4/ghr-miR3.jpg
- Additional file 4/ghr-miR30.jpg
- Additional file 4/ghr-miR31.jpg
- Additional file 4/ghr-miR32.jpg
- Additional file 4/ghr-miR33.jpg
- Additional file 4/ghr-miR34.jpg
- Additional file 4/ghr-miR35.jpg
- Additional file 4/ghr-miR36.jpg
- Additional file 4/ghr-miR37.jpg
- Additional file 4/ghr-miR38.jpg
- Additional file 4/ghr-miR39.jpg
- Additional file 4/ghr-miR4.jpg
- Additional file 4/ghr-miR40.jpg
- Additional file 4/ghr-miR41.jpg
- Additional file 4/ghr-miR42.jpg
- Additional file 4/ghr-miR43.jpg
- Additional file 4/ghr-miR44.jpg
- Additional file 4/ghr-miR45.jpg
- Additional file 4/ghr-miR46.jpg
- Additional file 4/ghr-miR47.jpg
- Additional file 4/ghr-miR48.jpg
- Additional file 4/ghr-miR49.jpg
- Additional file 4/ghr-miR5-1.jpg
- Additional file 4/ghr-miR5-2.jpg
- Additional file 4/ghr-miR50.jpg
- Additional file 4/ghr-miR51.jpg
- Additional file 4/ghr-miR52.jpg
- Additional file 4/ghr-miR53.jpg
- Additional file 4/ghr-miR54.jpg
- Additional file 4/ghr-miR55.jpg
- Additional file 4/ghr-miR56.jpg
- Additional file 4/ghr-miR57.jpg
- Additional file 4/ghr-miR58.jpg
- Additional file 4/ghr-miR59.jpg
- Additional file 4/ghr-miR6.jpg
- Additional file 4/ghr-miR60.jpg
- Additional file 4/ghr-miR61.jpg
- Additional file 4/ghr-miR62.jpg
- Additional file 4/ghr-miR63.jpg
- Additional file 4/ghr-miR64.jpg
- Additional file 4/ghr-miR65.jpg
- Additional file 4/ghr-miR66.jpg
- Additional file 4/ghr-miR67.jpg
- Additional file 4/ghr-miR68.jpg
- Additional file 4/ghr-miR69.jpg
- Additional file 4/ghr-miR7.jpg
- Additional file 4/ghr-miR70.jpg
- Additional file 4/ghr-miR71.jpg
- Additional file 4/ghr-miR72.jpg
- Additional file 4/ghr-miR73.jpg
- Additional file 4/ghr-miR74.jpg
- Additional file 4/ghr-miR75.jpg
- Additional file 4/ghr-miR76.jpg
- Additional file 4/ghr-miR77.jpg
- Additional file 4/ghr-miR78.jpg
- Additional file 4/ghr-miR79.jpg
- Additional file 4/ghr-miR8.jpg
- Additional file 4/ghr-miR80.jpg
- Additional file 4/ghr-miR81.jpg
- Additional file 4/ghr-miR82.jpg
- Additional file 4/ghr-miR83.jpg
- Additional file 4/ghr-miR9.jpg
